# Supplementary material for: Association Between Emphysema and Coronary Artery Calcium on Low-Dose CT in Urban Chinese Adults: Does Lifestyle Matter?
Source: Healthcare (Basel). 2026 Mar 13;14(6):736. doi: 10.3390/healthcare14060736 (PMC13027018; doi:10.3390/healthcare14060736)
Supplement: Supplementary file 1 [file healthcare-14-00736-s001.zip]

Archive with 1 entries (1 files):
- healthcare-4147019-supplementary.pdf
